# Supplementary material for: JMJ704 positively regulates rice defense response against Xanthomonas oryzae pv. oryzae infection via reducing H3K4me2/3 associated with negative disease resistance regulators
Source: BMC Plant Biol. 2015 Dec 9;15:286. doi: 10.1186/s12870-015-0674-3 (PMC4673860; doi:10.1186/s12870-015-0674-3)
Supplement: Additional file 2: Table S1. — The differenced expressed genes in jmj704 mutant plants compared with the wild type. (XLS 108 kb) [file 12870_2015_674_MOESM2_ESM.xls]

## Sheet: Hou-704-VS-Hou-ZH11.GeneDiffExp
Table S1	The differenced expressed genes in jmj704 mutant plants compared with the wild type
Locus ID	Annotation	log2 Ratio	Up-Down-Regulation	P-value	FDR
LOC_Os08g07080	terpene synthase, putative, expressed	12.8922	up	2.08e-136	1.64e-133
LOC_Os09g36680	ribonuclease T2 family domain containing protein, expressed	12.3339	up	2.45e-67	7.38e-65
LOC_Os12g27254	transferase family protein, putative, expressed	12.034	up	2.53e-96	1.32e-93
LOC_Os10g26910	transposon protein, putative, CACTA, En/Spm sub-class	10.9994	up	8.07e-41	1.64e-38
LOC_Os01g01840	helix-loop-helix DNA-binding domain containing protein, expressed	10.9864	up	1.71e-32	2.8e-30
LOC_Os09g25060	OsWRKY76 - Superfamily of TFs having WRKY and zinc finger domains, expressed	10.9324	up	2.03e-33	3.65e-31
LOC_Os11g02540	OsWRKY50 - Superfamily of TFs having WRKY and zinc finger domains, expressed	10.7453	up	2.66e-14	1.66e-12
LOC_Os04g34490	nodulin, putative, expressed	10.161	up	1.26e-22	1.31e-20
LOC_Os05g10310	acid phosphatase, putative, expressed	9.97704	up	7.8e-12	4.01e-10
LOC_Os02g52730	ferredoxin--nitrite reductase, putative, expressed	9.96144	up	6.43e-15	4.18e-13
LOC_Os03g43100	expressed protein	9.95057	up	2.77e-06	6.9e-05
LOC_Os07g15970	erythronate-4-phosphate dehydrogenase domain containing protein	9.89904	up	1.31e-14	8.35e-13
LOC_Os08g07100	terpene synthase, putative, expressed	9.62258	up	3.61e-24	4.07e-22
LOC_Os01g58100	polyphenol oxidase, putative	9.55278	up	9.27e-13	5.15e-11
LOC_Os11g03230	nucleoside-triphosphatase, putative, expressed	9.44226	up	9.09e-17	6.67e-15
LOC_Os01g28030	peroxidase precursor, putative, expressed	9.39208	up	4.74e-05	0.000884735
LOC_Os01g50940	helix-loop-helix DNA-binding domain containing protein, expressed	9.29834	up	1.56e-15	1.06e-13
LOC_Os04g43670	expressed protein	9.24007	up	2.77e-06	6.88e-05
LOC_Os03g50670	retrotransposon protein, putative, Ty3-gypsy subclass	9.13377	up	3.23e-11	1.58e-09
LOC_Os08g04580	csAtPR5, putative, expressed	9.08395	up	2.28e-09	9.23e-08
LOC_Os10g02070	peroxidase precursor, putative, expressed	9.06684	up	1.12e-09	4.73e-08
LOC_Os03g16030	hsp20/alpha crystallin family protein, putative, expressed	9.02951	up	4.74e-05	0.000886089
LOC_Os11g29290	cytochrome P450, putative, expressed	8.81545	up	2.33e-05	0.000474484
LOC_Os12g14440	Jacalin-like lectin domain containing protein, putative, expressed	8.64815	up	4.47e-118	3.04e-115
LOC_Os10g40730	expansin precursor, putative, expressed	8.56702	up	2.77e-06	6.88e-05
LOC_Os05g48900	fasciclin domain containing protein, expressed	8.46924	up	1.15e-05	0.000250385
LOC_Os04g25390	expressed protein	8.44361	up	1.36e-06	3.64e-05
LOC_Os07g09190	transketolase, putative, expressed	8.43977	up	2.24e-13	1.31e-11
LOC_Os06g01966	auxin-induced protein 5NG4, putative, expressed	8.24409	up	2.77e-06	6.89e-05
LOC_Os02g48770	SAM dependent carboxyl methyltransferase, putative, expressed	8.23628	up	1.36e-06	3.65e-05
LOC_Os06g02780	aspartic protease, putative, expressed	8.00303	up	3.29e-07	9.94e-06
LOC_Os02g02930	terpene synthase, putative, expressed	7.8664	up	7.95e-08	2.62e-06
LOC_Os10g34680	vacuolar protein sorting-associated protein 52, putative, expressed	7.58889	up	1.62e-07	5.08e-06
LOC_Os04g27790	terpene synthase, putative, expressed	7.37218	up	4.74e-05	0.000885411
LOC_Os03g11420	Os3bglu6 - beta-glucosidase/beta-fucosidase/beta-galactosidase, expressed	7.34145	up	4.74e-05	0.000886767
LOC_Os03g18779	expressed protein	7.18779	up	1.15e-83	4.6e-81
LOC_Os07g06834	expressed protein	7.17752	up	4.84e-42	1.02e-39
LOC_Os07g03040	expressed protein	6.71594	up	5.7e-89	2.53e-86
LOC_Os03g58300	indole-3-glycerol phosphate lyase, chloroplast precursor, putative, expressed	6.30563	up	2.07e-44	4.59e-42
LOC_Os01g67540	AMP-binding domain containing protein, expressed	6.07061	up	3.08e-19	2.67e-17
LOC_Os08g07380	retrotransposon protein, putative, unclassified, expressed	5.93088	up	1.99e-17	1.54e-15
LOC_Os12g02980	nucleoside-triphosphatase, putative, expressed	5.83729	up	1.68e-259	2.56e-256
LOC_Os09g23300	integral membrane protein, putative, expressed	5.52802	up	2.75e-97	1.46e-94
LOC_Os01g04050	BBTI12 - Bowman-Birk type bran trypsin inhibitor precursor, expressed	5.41164	up	4.2e-67	1.25e-64
LOC_Os12g02210	RING finger protein, putative, expressed	5.35202	up	3.77e-22	3.91e-20
LOC_Os03g58290	indole-3-glycerol phosphate lyase, chloroplast precursor, putative, expressed	5.25769	up	7.79e-11	3.67e-09
LOC_Os04g43800	phenylalanine ammonia-lyase, putative, expressed	5.00244	up	4.15e-17	3.15e-15
LOC_Os02g01590	glycosyl hydrolases, putative, expressed	4.97305	up	1.92e-63	5.27e-61
LOC_Os04g17660	rhodanese-like domain containing protein, putative, expressed	4.94306	up	2.88e-92	1.35e-89
LOC_Os10g41838	F-box protein interaction domain containing protein, expressed	4.90622	up	1.83e-08	6.51e-07
LOC_Os01g14630	polyprenyl synthetase, putative, expressed	4.50767	up	2.05e-06	5.27e-05
LOC_Os09g25070	OsWRKY62 - Superfamily of TFs having WRKY and zinc finger domains, expressed	4.50767	up	2.05e-06	5.26e-05
LOC_Os07g48010	peroxidase precursor, putative, expressed	4.44056	up	4.01e-06	9.61e-05
LOC_Os06g44260	synthase, putative, expressed	4.44056	up	4.01e-06	9.6e-05
LOC_Os05g37190	ZOS5-08 - C2H2 zinc finger protein, expressed	4.40579	up	5.73e-11	2.72e-09
LOC_Os10g40720	expansin precursor, putative, expressed	4.34592	up	3.45e-15	2.27e-13
LOC_Os02g36150	cytochrome P450, putative, expressed	4.33364	up	2.16e-10	9.78e-09
LOC_Os12g38190	PR-domain zinc finger protein isoform 1, putative	4.26029	up	4.34e-66	1.25e-63
LOC_Os01g41420	transmembrane amino acid transporter protein, putative, expressed	4.21816	up	9.38e-14	5.63e-12
LOC_Os07g02620	NB-ARC domain containing protein	4.21816	up	2.95e-05	0.000579276
LOC_Os06g01972	auxin-induced protein 5NG4, putative, expressed	4.07061	up	1.08e-30	1.64e-28
LOC_Os06g50950	GDSL-like lipase/acylhydrolase, putative, expressed	4.03009	up	5.08e-19	4.34e-17
LOC_Os02g46970	AMP-binding domain containing protein, expressed	3.95513	up	3.37e-11	1.65e-09
LOC_Os05g25770	OsWRKY45 - Superfamily of TFs having WRKY and zinc finger domains, expressed	3.93901	up	6.05e-21	5.84e-19
LOC_Os08g41880	nucleotide pyrophosphatase/phosphodiesterase, putative, expressed	3.92738	up	5.44e-24	6.04e-22
LOC_Os12g38180	heat shock cognate 70 kDa protein 2, putative, expressed	3.92271	up	3.28e-88	1.43e-85
LOC_Os02g36220	terpene synthase, putative, expressed	3.90622	up	1.53e-07	4.85e-06
LOC_Os08g26840	plant protein of unknown function domain containing protein, expressed	3.88954	up	1.23e-10	5.65e-09
LOC_Os02g36210	ent-kaurene synthase, chloroplast precursor, putative, expressed	3.85559	up	2.93e-07	8.92e-06
LOC_Os12g01530	ferritin-1, chloroplast precursor, putative, expressed	3.75751	up	0	0
LOC_Os01g01840	helix-loop-helix DNA-binding domain containing protein, expressed	3.75688	up	3.04e-76	1.06e-73
LOC_Os01g70490	potassium transporter, putative, expressed	3.6332	up	3.53e-26	4.42e-24
LOC_Os09g26780	zinc-finger protein, putative, expressed	3.6332	up	1.09e-08	4.02e-07
LOC_Os06g15750	NB-ARC domain containing protein	3.61302	up	6.05e-16	4.24e-14
LOC_Os07g41400	EGG APPARATUS-1, putative, expressed	3.60767	up	2.18e-47	5.23e-45
LOC_Os05g01140	methyltransferase, putative, expressed	3.59965	up	5.14e-71	1.65e-68
LOC_Os05g03640	flavonol synthase/flavanone 3-hydroxylase, putative, expressed	3.55603	up	7.75e-20	6.96e-18
LOC_Os02g16270	xa1, putative, expressed	3.54467	up	2.4e-17	1.84e-15
LOC_Os05g34980	amino acid transporter, putative, expressed	3.54009	up	2.19e-10	9.89e-09
LOC_Os09g07350	fasciclin-like arabinogalactan protein 8 precursor, putative, expressed	3.50767	up	1.36e-05	0.00029289
LOC_Os01g19610	plant protein of unknown function domain containing protein, expressed	3.4812	up	4.45e-12	2.35e-10
LOC_Os03g22634	terpene synthase, putative, expressed	3.47304	up	6.59e-246	9.47e-243
LOC_Os07g02120	flavin-containing monooxygenase family protein, putative, expressed	3.44056	up	1.44e-09	5.95e-08
LOC_Os03g46440	BTBA4 - Bric-a-Brac,Tramtrack, Broad Complex BTB domain with Ankyrin repeat region, expressed	3.40372	up	2.77e-69	8.78e-67
LOC_Os06g18670	anthocyanidin 3-O-glucosyltransferase, putative, expressed	3.37017	up	4.78e-05	0.000890374
LOC_Os03g57200	glutathione S-transferase, putative, expressed	3.37017	up	4.78e-05	0.000889696
LOC_Os05g31750	annexin, putative, expressed	3.36728	up	1.04e-97	5.75e-95
LOC_Os12g38170	osmotin, putative, expressed	3.29066	up	0	0
LOC_Os10g25290	ZIM domain containing protein, putative, expressed	3.27063	up	6.9e-12	3.57e-10
LOC_Os11g01530	ferritin-1, chloroplast precursor, putative, expressed	3.25258	up	0	0
LOC_Os11g01540	conserved hypothetical protein	3.17752	up	1.08e-07	3.48e-06
LOC_Os02g03430	expressed protein	3.16372	up	5.6e-06	0.000131066
LOC_Os06g12460	CSLA3 - cellulose synthase-like family A; mannan synthase, expressed	3.12353	up	5.4e-12	2.83e-10
LOC_Os08g14880	transposon protein, putative, unclassified, expressed	3.07209	up	4.56e-23	4.82e-21
LOC_Os01g05289	expressed protein	3.04824	up	1.88e-05	0.000392943
LOC_Os01g47760	OsGrx_I1 - glutaredoxin subgroup III, expressed	3.04824	up	8.78e-10	3.72e-08
LOC_Os08g20220	retrotransposon protein, putative, unclassified	3.00849	up	1.56e-32	2.58e-30
LOC_Os03g63310	cytochrome P450 71E1, putative, expressed	2.98684	up	3.44e-05	0.000666291
LOC_Os03g17480	IN2-1 protein, putative, expressed	2.98684	up	4.34e-41	9.06e-39
LOC_Os07g04990	oxidoreductase, aldo/keto reductase family protein, putative, expressed	2.91173	up	0	0
LOC_Os11g15570	Ser/Thr protein phosphatase family protein, putative, expressed	2.90622	up	3.95e-06	9.5e-05
LOC_Os01g03320	BBTI2 - Bowman-Birk type bran trypsin inhibitor precursor, expressed	2.83304	up	2.02e-197	2.46e-194
LOC_Os03g08330	ZIM domain containing protein, putative, expressed	2.82585	up	3.65e-09	1.43e-07
LOC_Os08g28350	transposon protein, putative, CACTA, En/Spm sub-class	2.80723	up	1.18e-15	8.13e-14
LOC_Os03g12660	cytochrome P450, putative, expressed	2.79547	up	6.51e-09	2.49e-07
LOC_Os08g02230	FAD-binding and arabino-lactone oxidase domains containing protein, putative, expressed	2.77863	up	4.42e-13	2.5e-11
LOC_Os07g02520	conserved hypothetical protein	2.77071	up	1.48e-06	3.92e-05
LOC_Os08g02070	OsMADS26 - MADS-box family gene with MIKCc type-box, expressed	2.73274	up	2.06e-08	7.28e-07
LOC_Os07g09420	ATPase, putative, expressed	2.72066	up	2.46e-09	9.9e-08
LOC_Os08g41960	OsMADS37 - MADS-box family gene with MIKC* type-box, expressed	2.6921	up	4.08e-05	0.000776799
LOC_Os05g15770	glycosyl hydrolase, putative, expressed	2.68305	up	6.22e-245	8.44e-242
LOC_Os07g23570	cytochrome P450 72A1, putative, expressed	2.66295	up	7.67e-09	2.9e-07
LOC_Os06g25010	glycosyl hydrolase, putative, expressed	2.66295	up	2.09e-16	1.5e-14
LOC_Os06g42560	tryptophan synthase beta chain 2, putative, expressed	2.6332	up	1.35e-08	4.91e-07
LOC_Os07g43530	helix-loop-helix DNA-binding domain containing protein, expressed	2.6332	up	1.62e-09	6.64e-08
LOC_Os04g53810	leucoanthocyanidin reductase, putative, expressed	2.61592	up	7.47e-14	4.53e-12
LOC_Os08g33720	lactate/malate dehydrogenase, putative, expressed	2.56069	up	3.56e-72	1.17e-69
LOC_Os05g04380	peroxidase precursor, putative, expressed	2.55074	up	2.97e-06	7.31e-05
LOC_Os06g15730	expressed protein	2.53653	up	4.74e-16	3.35e-14
LOC_Os04g15920	dehydrogenase, putative, expressed	2.52629	up	6.09e-07	1.75e-05
LOC_Os06g16240	expressed protein	2.48881	up	1.06e-06	2.9e-05
LOC_Os05g31760	annexin, putative, expressed	2.48488	up	9.3e-46	2.12e-43
LOC_Os02g34410	U-box domain-containing protein, putative, expressed	2.4697	up	6.18e-12	3.22e-10
LOC_Os07g02140	flavin-containing monooxygenase family protein, putative, expressed	2.45034	up	1.84e-06	4.74e-05
LOC_Os11g27329	OsSCP62 - Putative Serine Carboxypeptidase homologue, expressed	2.44056	up	3.77e-07	1.13e-05
LOC_Os06g24404	GDSL-like lipase/acylhydrolase, putative, expressed	2.4329	up	7.8e-08	2.58e-06
LOC_Os09g25610	class I glutamine amidotransferase, putative, expressed	2.43071	up	1.83e-11	9.07e-10
LOC_Os03g28940	ZIM domain containing protein, putative, expressed	2.41681	up	6.5e-100	3.78e-97
LOC_Os01g03310	BBTI1 - Bowman-Birk type bran trypsin inhibitor precursor, expressed	2.41387	up	0	0
LOC_Os11g07270	expressed protein	2.40579	up	6.5e-07	1.86e-05
LOC_Os03g19990	WD40-like Beta Propeller Repeat family protein, expressed	2.37017	up	9.94e-09	3.69e-07
LOC_Os01g59410	VQ motif family protein, expressed	2.33117	up	5.61e-11	2.67e-09
LOC_Os01g36070	nodulin MtN3 family protein, putative, expressed	2.30016	up	8.54e-25	9.94e-23
LOC_Os04g43650	L-allo-threonine aldolase, putative, expressed	2.29335	up	2.5e-83	9.85e-81
LOC_Os11g02520	WRKY DNA-binding domain containing protein, expressed	2.2809	up	2.35e-07	7.25e-06
LOC_Os03g55250	cytochrome P450 81E1, putative, expressed	2.21816	up	9.33e-06	0.000208448
LOC_Os06g37300	cytochrome P450, putative, expressed	2.16853	up	1.98e-13	1.16e-11
LOC_Os05g43760	TCP family transcription factor, putative, expressed	2.16372	up	1.38e-07	4.4e-06
LOC_Os01g52240	chlorophyll A-B binding protein, putative, expressed	2.15869	up	1.63e-272	2.66e-269
LOC_Os01g03290	seven in absentia protein family domain containing protein	2.1451	up	1.13e-19	1e-17
LOC_Os07g07050	aldehyde oxidase, putative, expressed	2.12353	up	3.14e-15	2.08e-13
LOC_Os12g40900	OsIAA31 - Auxin-responsive Aux/IAA gene family member, expressed	2.11535	up	1.18e-11	5.99e-10
LOC_Os12g35330	OsGrx_C12 - glutaredoxin subgroup III	2.11237	up	1.09e-06	2.98e-05
LOC_Os02g21810	cytochrome P450 51, putative, expressed	2.10964	up	1.49e-12	8.19e-11
LOC_Os01g69830	OsSPL2 - SBP-box gene family member, expressed	2.04824	up	2.5e-05	0.000501579
LOC_Os07g01904	expressed protein	2.04824	up	1.74e-13	1.03e-11
LOC_Os07g46852	sex determination protein tasselseed-2, putative, expressed	2.04824	up	3.86e-12	2.05e-10
LOC_Os01g03940	expressed protein	2.0076	up	4.12e-05	0.000783523
LOC_Os03g17680	expressed protein	2.0076	up	4.12e-05	0.000782914
LOC_Os01g32460	expressed protein	2.0043	up	5.97e-12	3.12e-10
LOC_Os01g12160	OsGH3.3 - Probable indole-3-acetic acid-amido synthetase, expressed	1.96251	up	1.59e-06	4.18e-05
LOC_Os09g19140	senescence-induced receptor-like serine/threonine-protein kinase precursor, putative	1.96251	up	1.59e-06	4.18e-05
LOC_Os01g73200	peroxidase precursor, putative, expressed	1.91422	up	5.68e-13	3.19e-11
LOC_Os12g41660	expressed protein	1.91074	up	2.13e-05	0.000437986
LOC_Os05g06920	relA-SpoT like protein RSH4, putative, expressed	1.90516	up	0	0
LOC_Os03g56930	app1, putative, expressed	1.89766	up	1.62e-284	2.83e-281
LOC_Os04g33390	prephenate dehydratase domain containing protein, expressed	1.89407	up	7.9e-15	5.08e-13
LOC_Os06g36560	inositol oxygenase, putative, expressed	1.88954	up	1.2e-05	0.000261099
LOC_Os01g35330	circumsporozoite protein precursor, putative, expressed	1.88597	up	2.96e-18	2.39e-16
LOC_Os10g42430	transcription factor MYC7E, putative, expressed	1.86395	up	6.25e-44	1.36e-41
LOC_Os06g01760	ligA, putative, expressed	1.84471	up	8.49e-08	2.79e-06
LOC_Os08g39860	Os8bglu27 - beta-glucosidase homologue, similar to Os4bglu12 exoglucanase, expressed	1.8193	up	2.09e-16	1.51e-14
LOC_Os02g07830	OsHKT1;3 - Na+ transporter, expressed	1.80905	up	9.54e-19	8.01e-17
LOC_Os12g37260	lipoxygenase 2.1, chloroplast precursor, putative, expressed	1.79901	up	2.1e-115	1.39e-112
LOC_Os12g04010	M-phase phosphoprotein 10, putative, expressed	1.77942	up	4.41e-09	1.72e-07
LOC_Os02g44230	CPuORF22 - conserved peptide uORF-containing transcript, expressed	1.75606	up	8.57e-06	0.000192593
LOC_Os05g03610	phospholipase C, putative, expressed	1.74012	up	4.35e-05	0.000821753
LOC_Os04g16450	aquaporin protein, putative, expressed	1.73177	up	7.28e-11	3.43e-09
LOC_Os09g28690	gibberellin receptor GID1L2, putative, expressed	1.6887	up	6.59e-06	0.00015254
LOC_Os04g23440	helix-loop-helix DNA-binding domain containing protein, expressed	1.68765	up	2.34e-08	8.22e-07
LOC_Os08g38210	transcription factor BIM2, putative, expressed	1.68383	up	7.43e-09	2.81e-07
LOC_Os12g29220	nodulin MtN3 family protein, putative, expressed	1.67959	up	6.46e-15	4.19e-13
LOC_Os07g42370	zinc-finger protein, putative, expressed	1.6688	up	1.32e-121	9.51e-119
LOC_Os06g33530	protein phosphatase 2C, putative, expressed	1.66122	up	1.03e-05	0.000226335
LOC_Os09g26980	cytochrome P450, putative, expressed	1.66122	up	1.03e-05	0.000226539
LOC_Os05g33900	auxin-induced protein 5NG4, putative, expressed	1.66042	up	2.18e-19	1.91e-17
LOC_Os10g37340	cystathionine gamma-synthase, putative, expressed	1.65931	up	4.01e-20	3.66e-18
LOC_Os12g36880	pathogenesis-related Bet v I family protein, putative, expressed	1.6477	up	1.02e-09	4.29e-08
LOC_Os01g12210	aluminum-activated malate transporter, putative, expressed	1.64133	up	2.73e-45	6.11e-43
LOC_Os08g38910	caffeoyl-CoA O-methyltransferase, putative, expressed	1.6332	up	4.88e-08	1.67e-06
LOC_Os08g37874	2-nitropropane dioxygenase family, putative, expressed	1.6332	up	5.15e-05	0.000950532
LOC_Os10g31330	retrotransposon protein, putative, unclassified, expressed	1.61012	up	2.4e-06	6.08e-05
LOC_Os03g55800	cytochrome P450, putative, expressed	1.5874	up	9.98e-09	3.7e-07
LOC_Os04g59520	anthranilate phosphoribosyltransferase, putative, expressed	1.57549	up	3.79e-05	0.000728249
LOC_Os04g31790	expressed protein	1.56907	up	1.77e-06	4.59e-05
LOC_Os05g43910	cytochrome P450, putative, expressed	1.56887	up	3.87e-25	4.61e-23
LOC_Os05g02890	white-brown complex homolog protein 16, putative, expressed	1.56609	up	3.15e-06	7.72e-05
LOC_Os11g18194	cycloartenol synthase, putative, expressed	1.55779	up	3.96e-17	3.01e-15
LOC_Os03g01880	possible lysine decarboxylase domain containing protein, expressed	1.55725	up	6.46e-10	2.78e-08
LOC_Os10g09990	cytokinin-O-glucosyltransferase 3, putative, expressed	1.55074	up	3.23e-05	0.000629629
LOC_Os12g18374	NB-ARC domain containing protein, expressed	1.54205	up	7.63e-12	3.93e-10
LOC_Os03g21419	retrotransposon protein, putative, Ty1-copia subclass, expressed	1.53762	up	6.99e-18	5.49e-16
LOC_Os08g09110	NB-ARC domain containing protein, expressed	1.53367	up	8.37e-10	3.56e-08
LOC_Os11g06930	CBS domain-containing protein, putative, expressed	1.53011	up	1.61e-13	9.52e-12
LOC_Os10g40390	scarecrow, putative	1.52468	up	4.09e-06	9.8e-05
LOC_Os05g08370	CESA1 - cellulose synthase, expressed	1.52358	up	7.15e-10	3.06e-08
LOC_Os02g41650	phenylalanine ammonia-lyase, putative, expressed	1.52016	up	5.93e-25	6.93e-23
LOC_Os01g22900	neutral/alkaline invertase, putative, expressed	1.48417	up	5.48e-111	3.43e-108
LOC_Os08g44210	dihydroneopterin aldolase, putative, expressed	1.47887	up	9.34e-06	0.000208424
LOC_Os11g31190	nodulin MtN3 family protein, putative, expressed	1.47708	up	7.92e-14	4.78e-12
LOC_Os03g19090	expressed protein	1.46328	up	1.53e-07	4.85e-06
LOC_Os06g18990	embryogenesis transmembrane protein, putative, expressed	1.46176	up	1.71e-23	1.83e-21
LOC_Os05g33630	inosine-uridine preferring nucleoside hydrolase family protein, putative, expressed	1.46082	up	5.9e-190	6.56e-187
LOC_Os12g35340	OsGrx_C11 - glutaredoxin subgroup III, expressed	1.45648	up	7.49e-26	9.1e-24
LOC_Os02g48900	aspartic proteinase nepenthesin-1 precursor, putative, expressed	1.44056	up	1.42e-08	5.15e-07
LOC_Os06g02420	ATOZI1, putative, expressed	1.42328	up	6e-07	1.73e-05
LOC_Os07g36590	serine/threonine-protein kinase receptor precursor, putative, expressed	1.41522	up	3.29e-26	4.15e-24
LOC_Os07g47450	flowering promoting factor-like 1, putative, expressed	1.39874	up	4.61e-08	1.58e-06
LOC_Os05g35200	glycosyl transferase, putative, expressed	1.39782	up	1.57e-06	4.13e-05
LOC_Os04g47420	transmembrane amino acid transporter protein, putative, expressed	1.37017	up	7.76e-24	8.5e-22
LOC_Os12g08130	amino acid transporter, putative, expressed	1.37017	up	8.61e-06	0.000193346
LOC_Os08g01490	cytochrome P450, putative, expressed	1.3661	up	1.4e-12	7.73e-11
LOC_Os10g33040	receptor-like protein kinase precursor, putative, expressed	1.36018	up	7.18e-06	0.000164208
LOC_Os03g12290	glutamine synthetase, catalytic domain containing protein, expressed	1.34875	up	3.22e-30	4.71e-28
LOC_Os08g19980	NBS-LRR disease resistance protein, putative, expressed	1.34197	up	4.99e-06	0.000118076
LOC_Os03g03510	CAMK_KIN1/SNF1/Nim1_like.15 - CAMK includes calcium/calmodulin depedent protein kinases, expressed	1.34001	up	4.76e-130	3.63e-127
LOC_Os12g02330	LTPL13 - Protease inhibitor/seed storage/LTP family protein precursor, expressed	1.3367	up	9.1e-57	2.37e-54
LOC_Os02g15860	expressed protein	1.33364	up	4.16e-06	9.94e-05
LOC_Os04g59540	phosphatidylinositol-4-phosphate 5-Kinase, putative, expressed	1.31984	up	1.58e-11	7.9e-10
LOC_Os01g59530	OsCML1 - Calmodulin-related calcium sensor protein, expressed	1.31195	up	1.66e-26	2.11e-24
LOC_Os04g21350	flowering promoting factor-like 1, putative, expressed	1.29617	up	7.94e-28	1.08e-25
LOC_Os12g44100	peptide transporter PTR2, putative, expressed	1.29335	up	4.75e-05	0.000885481
LOC_Os01g16146	phenazine biosynthesis protein, putative, expressed	1.27063	up	6.55e-09	2.5e-07
LOC_Os10g02040	peroxidase precursor, putative, expressed	1.27063	up	6.55e-09	2.5e-07
LOC_Os06g18850	cadmium tolerance factor, putative, expressed	1.25914	up	2.35e-08	8.24e-07
LOC_Os06g40180	phospholipase D, putative, expressed	1.25683	up	3.72e-07	1.11e-05
LOC_Os11g43520	OsGrx_C17 - glutaredoxin subgroup III, expressed	1.23918	up	5.8e-08	1.96e-06
LOC_Os12g39620	disease resistance protein, putative, expressed	1.22365	up	1.51e-46	3.53e-44
LOC_Os05g32460	VQ domain containing protein, putative, expressed	1.21816	up	1.15e-15	7.94e-14
LOC_Os06g34120	GDSL-like lipase/acylhydrolase, putative, expressed	1.20352	up	1.87e-06	4.81e-05
LOC_Os06g12310	aquaporin protein, putative, expressed	1.19178	up	5.33e-33	9.37e-31
LOC_Os04g24110	anthocyanin 3-O-beta-glucosyltransferase, putative, expressed	1.18254	up	6.67e-06	0.00015407
LOC_Os04g46220	ethylene-responsive transcription factor, putative, expressed	1.17023	up	6.9e-07	1.96e-05
LOC_Os10g42100	pyruvate kinase, putative, expressed	1.1619	up	2.76e-46	6.36e-44
LOC_Os03g63560	pentatricopeptide, putative, expressed	1.16071	up	2.89e-05	0.000570872
LOC_Os01g01870	helix-loop-helix DNA-binding domain containing protein, expressed	1.15786	up	4.75e-41	9.83e-39
LOC_Os03g04650	cytochrome P450 protein, putative, expressed	1.15012	up	1.33e-05	0.000286569
LOC_Os02g43700	triacylglycerol lipase like protein, putative, expressed	1.1489	up	1.05e-27	1.41e-25
LOC_Os03g53800	periplasmic beta-glucosidase precursor, putative, expressed	1.13705	up	9.64e-08	3.14e-06
LOC_Os05g35330	ribulose bisphosphate carboxylase large chain precursor, putative	1.11166	up	6.62e-10	2.85e-08
LOC_Os03g55030	UDP-glucoronosyl and UDP-glucosyl transferase domain containing protein, expressed	1.10527	up	3.15e-07	9.56e-06
LOC_Os07g12340	NAC domain-containing protein 67, putative, expressed	1.10269	up	5.39e-05	0.000989623
LOC_Os11g02400	LTPL8 - Protease inhibitor/seed storage/LTP family protein precursor, expressed	1.10211	up	4.57e-138	3.85e-135
LOC_Os01g61880	respiratory burst oxidase, putative, expressed	1.10177	up	2.12e-39	4.21e-37
LOC_Os02g14440	peroxidase precursor, putative, expressed	1.09799	up	1.12e-27	1.48e-25
LOC_Os03g07480	sucrose transporter, putativ, expressed	1.09607	up	1.27e-09	5.29e-08
LOC_Os04g58200	protochlorophyllide reductase A, chloroplast precursor, putative, expressed	1.08946	up	1.13e-07	3.63e-06
LOC_Os11g43860	sodium/calcium exchanger protein, putative, expressed	1.08529	up	5.56e-17	4.15e-15
LOC_Os01g38610	helix-loop-helix DNA-binding domain containing protein, expressed	1.08103	up	3.53e-09	1.39e-07
LOC_Os03g08220	lipoxygenase protein, putative, expressed	1.07758	up	9.22e-21	8.83e-19
LOC_Os01g73940	expressed protein	1.07427	up	1.32e-32	2.2e-30
LOC_Os07g25390	DRD1, putative, expressed	1.07027	up	4.65e-07	1.37e-05
LOC_Os02g17780	ent-kaurene synthase, chloroplast precursor, putative, expressed	1.06002	up	1.39e-06	3.71e-05
LOC_Os06g01250	cytochrome P450, putative, expressed	1.05947	up	7.76e-07	2.19e-05
LOC_Os10g07229	dehydrogenase, putative, expressed	1.05822	up	1.65e-07	5.17e-06
LOC_Os01g50070	multidrug resistance protein 1, putative	1.05406	up	2.09e-32	3.39e-30
LOC_Os09g27700	microtubule associated protein, putative, expressed	1.04824	up	1.07e-06	2.91e-05
LOC_Os01g53090	pathogen-related protein, putative, expressed	1.04824	up	6.15e-06	0.000143308
LOC_Os11g09680	expressed protein	1.04494	up	2.06e-19	1.81e-17
LOC_Os01g41710	chlorophyll A-B binding protein, putative, expressed	1.04292	up	0	0
LOC_Os04g45900	transposon protein, putative, unclassified, expressed	1.03804	up	3.75e-07	1.12e-05
LOC_Os02g21340	ABC-2 type transporter family protein, expressed	1.03759	up	1.95e-12	1.05e-10
LOC_Os11g37260	SEY1, putative, expressed	1.0353	up	6.93e-06	0.000159519
LOC_Os03g55240	cytochrome P450, putative, expressed	1.03239	up	4.74e-16	3.35e-14
LOC_Os05g34170	tubulin/FtsZ domain containing protein, putative, expressed	1.03175	up	1.92e-08	6.8e-07
LOC_Os03g51920	peptidase, M50 family, putative, expressed	1.02748	up	2.93e-15	1.95e-13
LOC_Os12g03899	major facilitator superfamily antiporter, putative, expressed	1.02478	up	1.87e-18	1.55e-16
LOC_Os02g37654	lecithin:cholesterol acyltransferase, putative, expressed	1.02379	up	9.25e-11	4.29e-09
LOC_Os04g37820	cytokinin-O-glucosyltransferase 2, putative, expressed	1.01347	up	3.29e-06	8.02e-05
LOC_Os11g02424	LTPL9 - Protease inhibitor/seed storage/LTP family protein precursor, expressed	1.01023	up	2.26e-33	4.02e-31
LOC_Os04g53190	CPuORF12 - conserved peptide uORF-containing transcript, expressed	1.00739	up	5.28e-31	8.26e-29
LOC_Os06g10580	cyclic nucleotide-gated ion channel, putative, expressed	-1.00283	down	5.83e-10	2.52e-08
LOC_Os01g74410	MYB family transcription factor, putative, expressed	-1.00444	down	9.09e-11	4.23e-09
LOC_Os02g40784	WAX2, putative, expressed	-1.01147	down	5.75e-07	1.66e-05
LOC_Os03g08999	dehydrogenase, putative, expressed	-1.01206	down	1.03e-20	9.88e-19
LOC_Os08g03380	heat shock protein DnaJ, putative, expressed	-1.01589	down	9.93e-06	0.000219691
LOC_Os03g21030	no apical meristem protein, putative, expressed	-1.02102	down	2.83e-06	7e-05
LOC_Os03g11440	protein transport protein Sec61 subunit alpha, putative, expressed	-1.02576	down	5.35e-06	0.000125334
LOC_Os02g17190	MYB family transcription factor, putative, expressed	-1.02631	down	9.47e-07	2.62e-05
LOC_Os01g39770	calcineurin B, putative, expressed	-1.02653	down	3.59e-05	0.000693207
LOC_Os01g02560	Ser/Thr receptor-like kinase, putative, expressed	-1.03355	down	2.46e-06	6.22e-05
LOC_Os02g12790	GATA zinc finger domain containing protein, expressed	-1.03773	down	1.14e-15	7.87e-14
LOC_Os02g57720	aquaporin protein, putative, expressed	-1.03801	down	2.22e-30	3.3e-28
LOC_Os06g27970	FKBP12-interacting protein of 37 kDa, putative, expressed	-1.0533	Down	1.67e-05	0.00035011
LOC_Os01g48620	expressed protein	-1.06994	down	5.1e-05	0.000944259
LOC_Os12g25210	signal peptidase complex subunit 1, putative	-1.07106	Down	1.36e-06	3.64e-05
LOC_Os06g40840	microtubule associated protein, putative, expressed	-1.07206	down	1.68e-05	0.000353188
LOC_Os10g31810	expressed protein	-1.07307	Down	1.59e-06	4.17e-05
LOC_Os09g29970	TMV-MP30 binding protein 2C, putative, expressed	-1.07729	down	1.96e-16	1.41e-14
LOC_Os05g28090	expressed protein	-1.08692	down	1.36e-06	3.64e-05
LOC_Os10g42960	urea active transporter, putative, expressed	-1.09712	down	3.3e-28	4.6e-26
LOC_Os01g68300	expressed protein	-1.10376	Down	1.36e-06	3.64e-05
LOC_Os09g17329	expressed protein	-1.1231	down	7.53e-69	2.33e-66
LOC_Os04g41570	ethylene-responsive protein related, putative, expressed	-1.12844	down	7.51e-16	5.23e-14
LOC_Os07g29224	expressed protein	-1.14079	down	1.34e-06	3.6e-05
LOC_Os10g31030	EMB1691, putative, expressed	-1.14678	down	1.91e-09	7.79e-08
LOC_Os11g31770	expressed protein	-1.1483	down	5.49e-21	5.32e-19
LOC_Os11g11960	disease resistance protein RPM1, putative, expressed	-1.15569	down	6.29e-22	6.49e-20
LOC_Os01g06460	uncharacterized Cys-rich domain containing protein, putative, expressed	-1.16808	down	4.26e-05	0.000804463
LOC_Os11g15040	S-adenosyl-L-methionine:benzoic acid/salicylic acid carboxyl methyltransferase, putative, expressed	-1.17196	down	6.94e-12	3.58e-10
LOC_Os12g42860	2-aminoethanethiol dioxygenase, putative, expressed	-1.18254	down	5.85e-07	1.69e-05
LOC_Os08g42700	resistance protein, putative, expressed	-1.18525	down	1.38e-05	0.000295282
LOC_Os10g36200	heavy metal-associated domain containing protein, expressed	-1.1888	Down	3.29e-06	8.02e-05
LOC_Os01g54240	nucleoporin, putative, expressed	-1.20956	down	6.57e-07	1.88e-05
LOC_Os03g18310	6PF-2-K/Fru-2,6-P2ASE liver isozyme, putative, expressed	-1.22025	down	8.86e-07	2.47e-05
LOC_Os05g37930	expressed protein	-1.22261	down	2.09e-18	1.72e-16
LOC_Os01g37842	expressed protein	-1.22638	down	3.42e-05	0.000664193
LOC_Os02g13560	transporter family protein, putative, expressed	-1.23015	down	3.29e-38	6.48e-36
LOC_Os02g03020	EF hand family protein, putative, expressed	-1.23187	down	3.34e-10	1.48e-08
LOC_Os08g10320	SHR5-receptor-like kinase, putative, expressed	-1.23783	down	6.48e-64	1.8e-61
LOC_Os03g55930	ribosomal protein, putative, expressed	-1.24549	down	2.42e-05	0.00048872
LOC_Os09g13920	expressed protein	-1.26542	down	4.71e-06	0.00011184
LOC_Os12g17910	T-complex protein, putative, expressed	-1.28147	Down	1.21e-11	6.14e-10
LOC_Os12g32330	peroxisomal membrane protein, putative, expressed	-1.29415	down	2.64e-05	0.000525656
LOC_Os03g40670	glycerophosphoryl diester phosphodiesterase family protein, putative, expressed	-1.29856	down	5.85e-08	1.98e-06
LOC_Os10g41340	palmitoyl-protein thioesterase 1 precursor, putative, expressed	-1.30195	down	1.74e-14	1.11e-12
LOC_Os11g15060	SAM dependent carboxyl methyltransferase, putative	-1.31741	down	3.52e-05	0.000680051
LOC_Os07g39590	spotted leaf 11, putative, expressed	-1.31991	down	8.88e-08	2.92e-06
LOC_Os09g36770	NTMC2Type1.2 protein, putative, expressed	-1.32205	down	1.47e-27	1.94e-25
LOC_Os03g13870	expressed protein	-1.32549	down	3.29e-29	4.7e-27
LOC_Os01g59110	indole-3-acetate beta-glucosyltransferase, putative, expressed	-1.34171	down	7.73e-06	0.000175938
LOC_Os08g41820	exo70 exocyst complex subunit domain containing protein, expressed	-1.35615	Down	9.02e-07	2.5e-05
LOC_Os03g17100	Core histone H2A/H2B/H3/H4 domain containing protein, putative, expressed	-1.37047	down	2.18e-09	8.83e-08
LOC_Os04g59330	expressed protein	-1.37707	Down	3.78e-07	1.13e-05
LOC_Os01g25010	flavonol synthase/flavanone 3-hydroxylase, putative, expressed	-1.3867	down	7e-06	0.000160816
LOC_Os01g16290	DNA gyrase subunit B, chloroplast/mitochondrial precursor, putative, expressed	-1.3867	down	7e-06	0.000160665
LOC_Os07g48780	OsCam1-2 - Calmodulin, expressed	-1.39134	down	3.39e-27	4.41e-25
LOC_Os03g27590	OsSCP18 - Putative Serine Carboxypeptidase homologue, expressed	-1.40548	down	2.52e-05	0.000505918
LOC_Os08g13440	cupin domain containing protein, expressed	-1.40598	down	6.26e-174	6.65e-171
LOC_Os10g41490	CAMK_CAMK_like.41 - CAMK includes calcium/calmodulin depedent protein kinases, expressed	-1.41366	down	9.8e-11	4.54e-09
LOC_Os02g44870	dehydrin, putative, expressed	-1.43355	Down	3.17e-83	1.23e-80
LOC_Os07g01560	transporter family protein, putative, expressed	-1.44859	down	3.19e-18	2.55e-16
LOC_Os04g02870	RNA recognition motif containing protein, putative, expressed	-1.45426	Down	7.03e-06	0.00016106
LOC_Os10g04730	TKL_IRAK_DUF26-la.6 - DUF26 kinases have homology to DUF26 containing loci, expressed	-1.45533	down	2.39e-16	1.71e-14
LOC_Os09g16950	cysteine-rich receptor-like protein kinase 25 precursor, putative, expressed	-1.45542	down	3.22e-15	2.13e-13
LOC_Os01g52750	OsSub3 - Putative Subtilisin homologue, expressed	-1.47259	down	7.95e-06	0.000180313
LOC_Os04g30240	OsWAK60 - OsWAK receptor-like protein kinase, expressed	-1.49391	down	3.98e-47	9.43e-45
LOC_Os11g11990	NB-ARC domain containing protein, expressed	-1.5057	down	4.34e-11	2.09e-09
LOC_Os02g18940	expressed protein	-1.51119	down	2.81e-05	0.000556668
LOC_Os04g41540	OsCML22 - Calmodulin-related calcium sensor protein, expressed	-1.51566	down	3.61e-06	8.74e-05
LOC_Os04g51820	OsHKT1;1 - Na+ transporter, expressed	-1.51913	down	5.37e-13	3.03e-11
LOC_Os07g48020	peroxidase precursor, putative, expressed	-1.51975	down	1.98e-13	1.16e-11
LOC_Os03g41200	retrotransposon protein, putative, unclassified, expressed	-1.5206	down	1.03e-07	3.33e-06
LOC_Os08g30210	1-aminocyclopropane-1-carboxylate oxidase homolog 1, putative, expressed	-1.52162	down	3.74e-08	1.3e-06
LOC_Os11g44680	calmodulin binding protein, putative, expressed	-1.53672	down	9.16e-09	3.43e-07
LOC_Os08g39840	lipoxygenase, chloroplast precursor, putative, expressed	-1.54916	down	1.95e-18	1.61e-16
LOC_Os01g02790	protein kinase domain containing protein, expressed	-1.5641	down	4.17e-21	4.11e-19
LOC_Os03g18130	asparagine synthetase, putative, expressed	-1.56589	down	3.6e-104	2.14e-101
LOC_Os01g65650	receptor-like protein kinase HAIKU2 precursor, putative, expressed	-1.58648	down	4.05e-28	5.59e-26
LOC_Os05g12410	BURP domain containing protein	-1.58919	down	1.4e-05	0.000299382
LOC_Os08g03350	amino acid transporter, putative, expressed	-1.61142	down	2.83e-18	2.3e-16
LOC_Os03g04070	no apical meristem protein, putative, expressed	-1.61802	down	4.76e-07	1.39e-05
LOC_Os01g04280	calmodulin binding protein, putative, expressed	-1.6522	down	1.69e-05	0.000355366
LOC_Os03g21230	leucine-rich repeat family protein, putative, expressed	-1.66601	down	6.55e-27	8.43e-25
LOC_Os04g32740	hydrolase, NUDIX family, domain containing protein, expressed	-1.67165	down	6.65e-06	0.000153697
LOC_Os08g10310	SHR5-receptor-like kinase, putative, expressed	-1.6792	down	5.79e-124	4.29e-121
LOC_Os01g23710	no apical meristem protein, putative, expressed	-1.69323	down	2.76e-10	1.23e-08
LOC_Os10g10130	OsWAK112d - OsWAK receptor-like protein kinase, expressed	-1.69663	down	3.56e-287	6.7e-284
LOC_Os06g34450	zinc finger, C3HC4 type domain containing protein, expressed	-1.71075	down	5.16e-05	0.000952904
LOC_Os03g02750	OsSub25 - Putative Subtilisin homologue, expressed	-1.71075	down	8.44e-09	3.17e-07
LOC_Os12g09300	amino acid transporter, putative, expressed	-1.71181	down	4.17e-19	3.58e-17
LOC_Os06g40030	S-locus-like receptor protein kinase, putative, expressed	-1.7173	down	1.2e-05	0.00026144
LOC_Os01g72250	uridine 5-monophosphate synthase, putative, expressed	-1.72937	down	2e-05	0.000413488
LOC_Os05g35260	PB1 domain containing protein, expressed	-1.73312	down	4.69e-06	0.000111468
LOC_Os06g51070	no apical meristem protein, putative, expressed	-1.75085	down	5.89e-09	2.27e-07
LOC_Os11g36420	sialyltransferase family domain containing protein, expressed	-1.76734	down	1.23e-24	1.4e-22
LOC_Os02g03570	hsp20/alpha crystallin family protein, putative, expressed	-1.7689	down	6.67e-08	2.23e-06
LOC_Os03g45710	2Fe-2S iron-sulfur cluster binding domain containing protein, expressed	-1.81683	down	5.34e-06	0.000125174
LOC_Os11g31470	expressed protein	-1.83371	down	2.28e-13	1.33e-11
LOC_Os05g50340	MYB family transcription factor, putative, expressed	-1.83392	down	7.81e-19	6.6e-17
LOC_Os01g44390	MYB family transcription factor, putative, expressed	-1.8344	down	8.04e-07	2.26e-05
LOC_Os02g54640	glutamate receptor, putative, expressed	-1.83929	down	9.77e-12	4.99e-10
LOC_Os01g02780	TAK33, putative, expressed	-1.85984	down	4.63e-30	6.74e-28
LOC_Os05g12400	BURP domain containing protein, expressed	-1.88465	down	2.4e-05	0.000486555
LOC_Os01g63690	hs1, putative, expressed	-1.88465	down	2.4e-05	0.000486959
LOC_Os04g29680	OsWAK38 - OsWAK receptor-like protein kinase, expressed	-1.89428	down	2.54e-13	1.47e-11
LOC_Os01g26300	OsWAK9 - OsWAK receptor-like cytoplasmic kinase OsWAK-RLCK, expressed	-1.91523	down	4.79e-09	1.87e-07
LOC_Os12g41560	expressed protein	-1.95176	down	2.48e-05	0.000498152
LOC_Os05g51610	sodium/calcium exchanger protein, putative, expressed	-2.00239	down	1.86e-10	8.45e-09
LOC_Os01g38359	peptidyl-prolyl cis-trans isomerase, FKBP-type, putative, expressed	-2.04752	down	9.14e-25	1.05e-22
LOC_Os07g05360	photosystem II 10 kDa polypeptide, chloroplast precursor, putative, expressed	-2.05032	down	8.03e-92	3.7e-89
LOC_Os06g49420	retrotransposon protein, putative, unclassified, expressed	-2.05868	down	2.15e-07	6.65e-06
LOC_Os01g25484	ferredoxin--nitrite reductase, putative, expressed	-2.06279	down	4.25e-13	2.42e-11
LOC_Os09g32944	OsSPL18 - SBP-box gene family member, expressed	-2.06724	Down	5.53e-07	1.6e-05
LOC_Os11g07980	ion channel nompc, putative, expressed	-2.09353	down	8.62e-24	9.36e-22
LOC_Os06g39270	UDP-glucoronosyl and UDP-glucosyl transferase domain containing protein, expressed	-2.11096	down	7.73e-09	2.91e-07
LOC_Os09g26160	glutamate receptor, putative, expressed	-2.16121	down	1.53e-05	0.000324425
LOC_Os01g42790	xylem cysteine proteinase 2 precursor, putative, expressed	-2.16475	down	3.32e-07	1e-05
LOC_Os06g48180	glycosyl hydrolases family 16, putative, expressed	-2.1815	down	2.77e-24	3.13e-22
LOC_Os12g39360	aspartic proteinase nepenthesin precursor, putative, expressed	-2.18693	down	0	0
LOC_Os02g48470	expressed protein	-2.23187	Down	2.42e-05	0.000488074
LOC_Os01g48640	expressed protein	-2.35031	down	3.67e-16	2.6e-14
LOC_Os06g19444	CCT/B-box zinc finger protein, putative, expressed	-2.35386	down	5.24e-06	0.000123208
LOC_Os01g49320	glycosyl hydrolase, putative, expressed	-2.38786	down	2.56e-13	1.47e-11
LOC_Os04g54200	diacylglycerol kinase, putative, expressed	-2.45426	down	7.92e-06	0.000179817
LOC_Os01g68720	keratin, type I cytoskeletal 9, putative, expressed	-2.48014	down	1.55e-11	7.77e-10
LOC_Os03g58980	Cupin domain containing protein, expressed	-2.48228	down	2.19e-08	7.7e-07
LOC_Os07g35560	glucan endo-1,3-beta-glucosidase precursor, putative, expressed	-2.4868	down	6.38e-40	1.28e-37
LOC_Os06g20150	peroxidase precursor, putative, expressed	-2.52465	down	7.45e-18	5.84e-16
LOC_Os04g52190	vacuolar-sorting receptor precursor, putative, expressed	-2.53672	down	1.55e-10	7.08e-09
LOC_Os01g73250	abscisic stress-ripening, putative, expressed	-2.55814	down	8.59e-68	2.62e-65
LOC_Os09g29520	OsWAK81 - OsWAK receptor-like cytoplasmic kinase OsWAK-RLCK, expressed	-2.57325	down	5.32e-24	5.94e-22
LOC_Os11g12050	NBS-LRR type disease resistance protein, putative, expressed	-2.57625	down	3.49e-43	7.41e-41
LOC_Os05g04000	expressed protein	-2.58919	down	2.63e-09	1.05e-07
LOC_Os04g39320	expressed protein	-2.66071	down	7.69e-14	4.65e-12
LOC_Os09g29600	OsWAK85 - OsWAK receptor-like cytoplasmic kinase OsWAK-RLCK	-2.7173	down	2.28e-06	5.8e-05
LOC_Os07g28850	retrotransposon protein, putative, unclassified, expressed	-2.73312	down	1.24e-09	5.18e-08
LOC_Os01g51570	glycosyl hydrolases family 17, putative, expressed	-2.74618	down	3.14e-18	2.52e-16
LOC_Os07g04450	expressed protein	-2.75912	down	7.15e-10	3.06e-08
LOC_Os01g41750	expressed protein	-2.78465	down	4.12e-10	1.82e-08
LOC_Os06g18960	embryogenesis transmembrane protein, putative, expressed	-2.80974	down	9.52e-06	0.000211858
LOC_Os06g32990	peroxidase precursor, putative, expressed	-2.83929	down	4.33e-07	1.28e-05
LOC_Os02g09480	myb-like DNA-binding domain containing protein, putative, expressed	-2.95176	down	1.76e-06	4.58e-05
LOC_Os01g47070	glycosyl hydrolase, putative, expressed	-2.98298	down	2.6e-55	6.49e-53
LOC_Os03g04060	CHIT16 - Chitinase family protein precursor, expressed	-2.98738	down	1.6e-28	2.25e-26
LOC_Os04g58850	harpin-induced protein 1 domain containing protein, expressed	-3.0655	down	4.42e-95	2.16e-92
LOC_Os01g74160	carboxyl-terminal peptidase, putative, expressed	-3.10704	down	3.17e-18	2.54e-16
LOC_Os12g43380	thaumatin, putative, expressed	-3.12169	down	1.79e-18	1.49e-16
LOC_Os06g38830	receptor-like protein kinase precursor, putative, expressed	-3.15821	down	2.43e-22	2.53e-20
LOC_Os01g03144	white-brown complex homolog protein 7, putative, expressed	-3.18442	Down	1.45e-09	5.99e-08
LOC_Os09g17560	O-methyltransferase, putative, expressed	-3.24944	down	6.69e-12	3.47e-10
LOC_Os06g38340	receptor-like protein kinase precursor, putative, expressed	-3.27062	down	8.72e-86	3.67e-83
LOC_Os10g05250	protein kinase domain containing protein, expressed	-3.30931	down	9.6e-09	3.57e-07
LOC_Os01g03130	expressed protein	-3.34408	down	5.01e-05	0.00092965
LOC_Os06g38450	vignain precursor, putative, expressed	-3.3729	down	3e-118	2.09e-115
LOC_Os05g16930	protein kinase domain containing protein, expressed	-3.37322	down	2.96e-15	1.97e-13
LOC_Os02g34930	expressed protein	-3.41119	down	2.76e-05	0.000547096
LOC_Os08g01330	no apical meristem protein, putative, expressed	-3.41119	down	2.76e-05	0.000546652
LOC_Os01g06520	verticillium wilt disease resistance protein, putative, expressed	-3.47532	down	1.51e-05	0.000321678
LOC_Os03g22230	POEI47 - Pollen Ole e I allergen and extensin family protein precursor, expressed	-3.53672	down	8.29e-06	0.000186945
LOC_Os04g37980	transporter family protein, putative, expressed	-3.79306	down	4.87e-10	2.13e-08
LOC_Os02g06560	wound induced protein, putative, expressed	-3.90596	down	1.14e-07	3.67e-06
LOC_Os04g27190	terpene synthase, putative, expressed	-3.95176	down	6.15e-08	2.06e-06
LOC_Os02g18080	NB-ARC domain containing protein, expressed	-3.98151	down	1.2e-11	6.11e-10
LOC_Os11g35890	leucine rich repeat protein, putative, expressed	-4.03922	down	3.48e-12	1.86e-10
LOC_Os08g39850	lipoxygenase, chloroplast precursor, putative, expressed	-4.27369	down	1.53e-05	0.000323897
LOC_Os02g06200	phytosulfokine receptor precursor, putative, expressed	-4.27369	down	1.53e-05	0.000324178
LOC_Os03g64340	heavy metal-associated domain containing protein, expressed	-4.27369	down	3.94e-19	3.39e-17
LOC_Os01g68470	hypothetical protein	-4.27369	down	1.53e-05	0.000323617
LOC_Os09g15050	ent-kaurene synthase A, chloroplast precursor, putative, expressed	-4.47532	down	2.27e-06	5.78e-05
LOC_Os08g29040	protein kinase domain containing protein	-4.50635	down	4.86e-12	2.56e-10
LOC_Os05g19910	transferase family protein, putative, expressed	-4.59562	down	6.32e-07	1.81e-05
LOC_Os01g47580	lipid phosphatase protein, putative, expressed	-4.90596	down	1.32e-08	4.83e-07
LOC_Os11g12320	disease resistance protein RPM1, putative	-5.27369	down	3.8e-11	1.84e-09
LOC_Os02g39660	receptor kinase, putative, expressed	-8.269	down	9.02e-08	2.95e-06
LOC_Os11g38920	HVA22, putative, expressed	-8.30202	down	1.03e-05	0.000226341
