# Supplementary material for: JMJ704 positively regulates rice defense response against Xanthomonas oryzae pv. oryzae infection via reducing H3K4me2/3 associated with negative disease resistance regulators
Source: BMC Plant Biol. 2015 Dec 9;15:286. doi: 10.1186/s12870-015-0674-3 (PMC4673860; doi:10.1186/s12870-015-0674-3)
Supplement: Additional file 3: Table S2. — Gene ontology analysis of up- and down-regulated genes in JMJ704 T-DNA mutant detected with RNA-seq analysis. (XLSX 10 kb) [file 12870_2015_674_MOESM3_ESM.xlsx]

## Sheet: Sheet1
Table S2 Gene ontology analysis of up- and down-regulated genes in JMJ704 T-DNA mutant detected with RNA-seq analysis
	GO term	Description	Number	Genome	p-value
jmj704 up	GO:0016838	carbon-oxygen lyase activity, acting on phosphates	2	56	5.11e-06
	GO:0046906	tetrapyrrole binding	7	726	1.95e-05
	GO:0016835	carbon-oxygen lyase activity	2	164	2.4e-05
	GO:0016829	lyase activity	3	397	0.00085
	GO:0016491	oxidoreductase activity	9	1801	0.01119
	GO:0016701	Oxidoreductase activity, acting on single donors with incorporation of molecular oxygen	3	64	0.01627
	GO:0006950	response to stress	20	2736	0.02198
	GO:0001101	response to acid chemical	6	703	0.04377
jmj704 down	GO:0016838	carbon-oxygen lyase activity, acting on phosphates	8	56	5.11e-06
	GO:0046906	tetrapyrrole binding	27	726	1.95e-05
	GO:0016835	carbon-oxygen lyase activity	13	164	2.4e-05
	GO:0016829	lyase activity	18	397	0.00085
	GO:0016491	oxidoreductase activity	44	1801	0.01119
	GO:0016701	oxidoreductase activity, acting on single donors with incorporation of molecular oxygen	4	64	0.01627
	GO:0006950	response to stress	54	2736	0.02198
	GO:0001101	response to acid chemical	21	703	0.04377
