# Supplementary material for: JMJ704 positively regulates rice defense response against Xanthomonas oryzae pv. oryzae infection via reducing H3K4me2/3 associated with negative disease resistance regulators
Source: BMC Plant Biol. 2015 Dec 9;15:286. doi: 10.1186/s12870-015-0674-3 (PMC4673860; doi:10.1186/s12870-015-0674-3)
Supplement: Additional file 5: Table S3. — Nucleotide sequences of primers used in this study. (XLSX 12 kb) [file 12870_2015_674_MOESM5_ESM.xlsx]

## Sheet: Sheet1
Table S3 Nucleotide sequences of primers used in this study
Primers for qRT-PCR
JMJ701-F	AAATGCCCCTGGGATGGT
JMJ701-R	TCGCTCGCCTGTATGGACTC
JMJ702-F	ATTGGCTTAACATGGGTAG
JMJ702-R	GGTCATCTTCGGTTTGAT
JMJ703-F	CAGGTCCATAGTGCGTCA
JMJ703-R	GCACTGCCTTGAGTAAAAC
JMJ704-F	CATGCTGCTACATCTCCG
JMJ704-R	GAACCCAAACATTTCAAGTC
JMJ705-F	AGGGTTGTTCTATGAGTTTTCG
JMJ705-R	GCCTGTCGCCTGTATGAA
JMJ706-F	TTTTGAGATAACTCGGAACC
JMJ706-R	CAGCAAGAACAGGCACAT
JMJ707-F	CCTGTGGTGCAAGGAGTGA
JMJ707-R	CTGCTGGGAAAAGATGGG
JMJ708-F	AGGTCTCAAAGGCTAATC
JMJ708-R	GCATCTTCTAAGGCAGTG
JMJ709-F	GCAGAAAACTATGGCTCT
JMJ709-R	GGTTATGGACTTGGTGAT
JMJ710-F	CAGGTTCAGGGTCGTCGTT
JMJ710-R	TTCTGCTCCATCCGCACT
JMJ711-F	GAGAATCAGCACCTACACT
JMJ711-R	CTCTGGTCCAATAATAAGC
JMJ712-F	GGACAAAGTGGAAAGACA
JMJ712-R	CAAACAAGGGATGCTGAG
JMJ713-F	ATTTGCGGGAAAAGGTTG
JMJ713-R	ACTGGAGGCATTCGGACAC
JMJ714-F	GTATGCCTACTTCAACTTCT
JMJ714-R	TCAATCATTCGTCTCCTC
JMJ715-F	AGTGCCCTTGCTTTTATC
JMJ715-R	CATCTGAAAGTGCGACAG
JMJ716-F	GCTAACTGGGAAGAACTG
JMJ716-R	TGAACCGTAGACTGGAGA
JMJ717-F	AAGTGGAAGGACATAAGATA
JMJ717-R	CCCAAGACCTGAGCAAAA
JMJ718-F	CTTGGGGAGGCAGTATTC
JMJ718-R	CCTTAACATTCTCGGGTG
JMJ719-F	ATACATTGCTTATGGTGTCG
JMJ719-R	CCTTTCAGCTTTGAGTTCTA
JMJ720-F	AAGACAGGTTCAGGGGTAT
JMJ720-R	TCAAAGGTCCAAGGTTCA
01g03940F	CCAGCTTCTCCTGGGAGGACT
01g03940R	GACGGCGGCTCGACGTTC
01g12160F	CCTTCGCAGGGCTTTACCG
01g12160R	CTCGCTGTTCTTGTCGATGTTG
01g36070F	ACTCGCTACTCAACTGCCTCA
01g36070R	GAACACGCCGAACACCAT
02g39660F	GGGGCACATTCCTTCTGA
02g39660R	GTTTGACGGCAACGATTT
02g40784F	AATGGAAACGGTGAACTAT
02g40784R	GCTATCTTAGAAGTGCCTGT
05g25770F	CGGGCAGAAGGAGATCCAAA
05g25770R	CGAAGCTGATGAGGCGGGAC
06g38830F	ACTTTGTTGGGTCTATCC
06g38830R	GAGTATTTCAAGGGAGGA
09g25070F	GCGGAGACCGTGAAGGATG
09g25070R	GCCCGACGAGTTGATGGAGA
11g12050F	AGCTGAGGCACCTTCTAG
11g12050R	AAGCGGCATATTTGATAG
11g12320F	CTCCTAAAGGGTTATCTGG
11g12320R	CTTGAAAGAAGTGGCATC
11g31190F	TGCTCAAGTCCGACGAGTG
11g31190R	GCAGACCCAACCAAGAACC
12g36880F	TGGTCCGGGCACCATCTA
12g36880R	CGAGCACATCCGACTTTAGG
qUBQ-F	CACCCTGGCTGACTACAACA
qUBQ-R	TTCTTCTTGCGGCAGTTGAC
Primers for ChIP-PCR
NRRF	CTATACTACAAACACGGCCA
NRRR	CGTAGAACTCCTCGACCT
OsWRKY62F	AAAGTTCACGTTTTGGTCC
OsWRKY62R	ATGGCGGCAGCTAAGCTA
Os11N3F	ATCAAGCCTTCAAGCAAAG
Os11N3R	CAGTACACTACTGTTCTTGC
Primers for mutant detection
F1	TCTCTGAAGGAGAAGAAC
R1	TCCACTAAGAAGATTGAATAG
NTLB5	AATCCAGATCCCCCGAATTA
2707L	GGTGAATGGCATCGTTTGAA
F2	TTTCAGGATCTCTGCCCATC
R2	ACAGACCCAGGAATACGTGG
